# Supplementary material for: Factors associated with mammography use: A side‐by‐side comparison of results from two national surveys
Source: Cancer Med. 2020 Jul 17;9(17):6430–51. doi: 10.1002/cam4.3128 (PMC7476827; doi:10.1002/cam4.3128)
Supplement: Supplementary file 3 — AppendixTable S1 [file CAM4-9-6430-s003.xlsx]

## Sheet: Suppl-Appendix_Variable
Appendix Table 1. Input variable list for applying random forest algorithm
NHIS		BRFSS
Variable Name	Variable Label	Variable Name	Variable Label	Similarity
Demographic and SES (n=20 in NHIS; n=16 in BFRSS)
R_MARITL	Marital Status	marital	Marital Status	Exactly the same
FM_EDUC1	Education of adult with highest education in family	educa	Education Level	Exactly the same
DOINGLWA	Corrected employment status last week	employ1	Employment Status	Somewhat similar
WRKLYR4	Work status: last week, past 12 months			Dissimilar
EVERWRK	Ever worked			Dissimilar
INCGRP5	Total combined family income (grouped)	income2	Income Level	Dissimilar
RAT_CAT5	Ratio of family income to the poverty threshold			Dissimilar
AWEBUSE	Internet use past 12 months	internet	Internet Use In The Past 30 Days?	Somewhat similar
FLNGINTV	Language of Interview	qstlang	Language Identifier	Exactly the same
RACERPI2	OMB groups w/multiple race	x.prace1	Computed Preferred Race	Exactly the same
HISPAN_I	Hispanic subgroup detail	x.hispanc	Hispanic, Latino/A, Or Spanish Origin Ca	Exactly the same
AGE_P	Age	x.ageg5yr	Reported Age In Five-Year Age Categories	Exactly the same
SEX	Sex	sex	Respondents Sex	Exactly the same
FM_KIDS	# family members under 18 years of age	children	Number Of Children In Household	Exactly the same
NOTCOV	Cov stat as used in Health United States	hlthpln1	Have Any Health Care Coverage	Exactly the same
HINOTYR	No health coverage during past 12 months	nocov121	Without Health Care Coverage Past 12 Mon	Exactly the same
COVER	Health insurance hierarchy under 65	hlthcvr1	Primary Health Insurance Coverage	Somewhat similar
COVER65	Health insurance hierarchy 65+
HILAST2	How long since last had health coverage	lstcovrg	Time Since Last Had Health Care Coverage	Somewhat similar
REGION	Region	State	Northeast Maine, Vermont, New Hampshire, Massachusetts, Connecticut, Rhode Island, New York, New Jersey, and Pennsylvania; Midwest Ohio, Illinois, Indiana, Michigan, Wisconsin, Minnesota, Iowa, Missouri, North Dakota, South Dakota, Kansas, and Nebraska; South Delaware, Maryland, District of Columbia, West Virginia, Virginia, Kentucky, Tennessee, North Carolina, South Carolina, Georgia, Florida, A…	Exactly the same
Behavior (n=10 in NHIS; n=12 in BFRSS)
MODNO	Freq moderate activity	exerany2	Exercise In Past 30 Days	Somewhat similar
STRNGNO	Strength activity freq			Somewhat similar
VIGNO	Freq vigorous activity			Somewhat similar
		x.totinda	Leisure Time Physical Activity Calculate	Dissimilar
ASISLEEP	Hours of sleep	sleptim1	How Much Time Do You Sleep	Exactly the same
ECIGEV2	Ever used electronic cigarettes (e-cig), even once	x.ecigsts	Computed E-Cigarette User Status	Exactly the same
SMKLSTB1	Ever used smokeless tobacco products, even once	usenow3	Use Of Smokeless Tobacco Products	Exactly the same
SMKSTAT2	Smoking Status: Recode	x.smoker3	Computed Smoking Status	Exactly the same
ALC12MWK	Freq drank alcohol: Days per week	alcday5	Days In Past 30 Had Alcoholic Beverage	Somewhat similar
BINGE1	Number of times had 5+/4+ drinks on AN OCCASION, past 30 days	drnk3ge5	Binge Drinking	Somewhat similar
ALCSTAT	Alcohol drinking Status: Recode	drnkany5	Drink Any Alcoholic Beverages In Past 30	Somewhat similar
		x.drnkdrv	Drinking And Driving	Dissimilar
		x.rfseat2	Always Or Nearly Always Wear Seat Belts	Dissimilar
		drnkdri2	Did You Drive After Having Too Much To Drive	Dissimilar
Health Status(N=32 in NHIS; N=28 in BFRSS)
BMI	Body Mass Index (BMI)	x.bmi5	Computed Body Mass Index	Exactly the same
FANYLYN	Is any family member limited in ANY WAY?	caregiv1	Provided Regular Care For Family Or Frie	Somewhat similar
MIEV	Ever been told you had a heart attack	cvdinfr4	Ever Diagnosed With Heart Attack	Exactly the same
CHDEV	Ever been told you had coronary heart disease	cvdcrhd4	Ever Diagnosed With Angina Or Coronary H	Exactly the same
ANGEV	Ever been told you had angina pectoris
STREV	Ever been told you had a stroke	cvdstrk3	Ever Diagnosed With A Stroke	Exactly the same
MICHD	if MIEV=1 or CHDEV=1 or ANGEV=1	x.michd	Respondents That Have Ever Reported Having MI or CHF	Exactly the same
*asthma (AASMEV, AASSTILL)	Asthma status	x.asthms1	Computed Asthma Status	Exactly the same
BFALL12m	Have you fall in the past 12 months	fall12mn	Had Fall Past Twelve Months	Exactly the same
CANEV	Ever told by a doctor you had cancer	chcocncr	(Ever Told) You Had Any Other Types Of Cancer	Exactly the same
		chcscncr	(Ever Told) You Had Skin Cancer?
ARTH1	Ever been told you had arthritis	havarth3	Told Have Arthritis	Exactly the same
COPDEV	Ever been told you had COPD	chccopd1	(Ever Told) You Have (Copd) Chronic Obst	Exactly the same
*hearing_aid (HRAIDNOW, HRAIDEV)	Have your ever used or are you now using hearing aid	deaf	Are You Deaf Or Do You Have Serious Diff	Somewhat similar
ALCHRC17	Depression/anxiety/emotional problem condition status recode	addepev2	Ever Told You Had A Depressive Disorder	Somewhat similar
KIDWKYR	Told you had weak/failing kidneys, 12 m	chckidny	(Ever Told) You Have Kidney Disease?	Somewhat similar
PREGNOW	Currently pregnant	pregnant	Pregnancy Status	Exactly the same
AVISION	Trouble seeing even w/glasses/lenses	blind	Blind Or Difficulty Seeing	Somewhat similar
ABLIND	Blind or unable to see at all
INSLN1	NOW taking insulin	insulin	Now Taking Insulin	Exactly the same
DIBEV1	Ever been told that you have diabetes	diabete3	(Ever Told) You Have Diabetes	Exactly the same
DIBPRE2	Ever had prediabetes or other symptoms	prediab1	Ever Been Told You Have Pre-Diabetes Or	Exactly the same
CBRCHYR	Told you had chronic bronchitis, 12 m			Dissimilar
CHLEV	Ever told you had high cholesterol			Dissimilar
HYPEV	Ever been told you have hypertension			Dissimilar
*medicine_hypertension(HYPMEDEV2, HYPMED2)	Have you ever been prescribed medicine for high blood pressure; or NOW taking any medicine prescribed by a doctor for your high blood pressure			Dissimilar
EPHEV	Ever been told you had emphysema			Dissimilar
LIVYR	Told you had liver condition, past 12 m			Dissimilar
		hadhyst2	Had Hysterectomy	Dissimilar
ASISAD	So sad nothing cheers you up, past 30 days			Dissimilar
FLA1AR	Any functional limitation, all conditions	genhlth	General Health	Somewhat similar
		decide	Difficulty Concentrating Or Remembering	Dissimilar
ALCHRONR	Overall functional limitation recode by condition status	qlactlm2	Activity Limitation Due To Health Proble	Somewhat similar
		*any_difficulty (diffwalk, diffdres, diffalon)	difficulty in walking, climbing stairs, dressing or bathing, doing errands.
SPECEQ	Have health problem that requires special equipment	useequip	Health Problems Requiring Special Equipm	Exactly the same
ALDURA17	Duration (in years) of depression/anxiety/emotional problem, recode 1	qlmentl2	How Many Days Depressed In Past 30 Days	Somewhat similar
		qlstres2	How Many Days Felt Anxious In Past 30 Days
Health Utilization(n=19 in NHIS; n=24 in BFRSS)
		persdoc2	Multiple Health Care Professionals	Dissimilar
*affordability (AHCAFYR1 AHCAFYR6)	Can not afford prescription medicine, mental health care, dental care , can not afford eye glasses; can not afford to see a specialist, can not afford follow up care	*affordability (medcost, medscost)	Could Not See Dr. Because Of Cost;Could Not Get Medicine Due To Cost	Somewhat similar
		medbill1	Currently Have Health Care Bills	Dissimilar
AHCPLROU	USUALLY go there for routine/preventive care	checkup1	Length Of Time Since Last Routine Checku	Somewhat similar
ADLONG2	When did you see a dentist last time	lastden3	Last Visited Dentist Or Dental Clinic	Exactly the same
FLUVACYR	Flu vaccination, past 12 m	flushot6	Adult Flu Shot/Spray Past 12 Mos	Exactly the same
SHTPNUYR	Pneumonia shot (EVER)	pneuvac3	Pneumonia Shot Ever	Exactly the same
*Tetanus_shot (SHTTD,SHTTD05)	Have your got Tetanus short in the past 10 years or in 2005 or later	tetanus	Received Tetanus Shot Since 2005?	Somewhat similar
APSMAM	Mammogram, past 12 m	hadmam	Have You Ever Had A Mammogram	Exactly the same
		howlong	How Long Since Last Mammogram
APSPAP	Pap smear/test, past 12 m	hadpap2	Ever Had A Pap Test	Exactly the same
		lastpap2	How Long Since Last Pap Test
APSCOL	Test for colon cancer, past 12 m	bldstool	Ever Had Blood Stool Test Using Home Kit	Somewhat similar
		hadsigm3	Ever Had Sigmoidoscopy/Colonoscopy
		ColonTest	bldstool=1 or hadsigm3=1
APSBSCHK	Fasting test for high blood sugar/diabetes, past 12 m	pdiabtst	Had A Test For High Blood Sugar In Past	Somewhat similar
AVISEXAM	Last time you had an eye exam (pupils dilated)	eyeexam	Last Eye Exam Where Pupils Were Dilated	Somewhat similar
SHTHPV2	Ever received HPV shot/vaccine	hpvadvc2	Ever Had The Hpv Vaccination?	Exactly the ame
SHINGLES	Ever had the Zoster or Shingles vaccine	shingle2	Have You Ever Had The Shingles Or Zoster	Exactly the ame
AHCNOYR2	Total number of doctor office visits, past 12 m	drvisits	Doctor Visits Past 12 Months	Somewhat similar
ASIHIVT	Ever been tested for HIV	x.aidtst3	Ever Been Tested For Hiv Calculated Vari	Exactly the same
APSBPCHK	Blood pressure checked by doctor/nurse/health professional, past 12 m			Dissimilar
AUSUALPL	Place USUALLY go when sick			Dissimilar
APSCHCHK	Cholesterol checked by doctor/nurse/health professional, past 12 m			Dissimilar
*delayed_medical_care (AHCDLYR1-AHCDLYR5)	could not get appointment on phone, soon enough , wait too long in office during the past 12 months; clinic not open when you go; no transportation	delaymed	Delayed Getting Medical Care	Somewhat similar
		profexam	Ever Had Breast Physical Exam By Doctor	Dissimilar
		lengexam	How Long Since Last Breast Physical Exam	Dissimilar
Note: *, derived variables
